# Supplementary material for: Fed-Batch Fermentation of Saccharomyces pastorianus with High Ribonucleic Acid Yield
Source: Foods. 2022 Sep 7;11(18):2742. doi: 10.3390/foods11182742 (PMC9497889; doi:10.3390/foods11182742)
Supplement: Supplementary file 1 [file foods-11-02742-s001.zip]

Archive with 1 entries (1 files):
- foods-1845936-supplementary.pdf
